# Supplementary material for: Short exposure to high salt in drinking solution leads to a cardiovascular phenotype of hypertension without changes in the blood volume of rats
Source: Exp Physiol. 2023 Jan 30;108(3):361–70. doi: 10.1113/EP090912 (PMC10103861; doi:10.1113/EP090912)
Supplement: Supplementary file 1 — Statistical Summary Document [file EPH-108-361-s001.xlsx]

## Sheet: Statistical Summary Table
Statistical Summary Document
Manuscript Title:	SHORT EXPOSURE TO HIGH SALT IN DRINKING 1 SOLUTION LEADS TO A CARDIOVASCULAR PHENOTYPE OF HYPERTENSION WITHOUT CHANGES IN THE BLOOD VOLUME OF RATS
Authors:	Paula Magalhães Gomes; Julia Batista dos Santos; Renato Willian Martins de Sa and Vagner Roberto Antunes
Animal model used. if applicable:	Wistar rats
Underlying hypothesis:	Is the cardiovascular phenotype of hypertension observed in animals with salt-loading with 2% NaCl due to changes in blood volume or involvement of a neurogenic component?
Definitions of ‘n’:	First cohort N=12 and Second Cohort N=17
Statistical summary table:
Experimental question number	Finding/ conclusion	Experimental location/variable	Mean value	Standard Deviation	n	Exact P value	Figure/table in which data are presented	Units	Data comparisons	Statistical test	Any other experimental factors	Comments
Multiple tests of the same question are shown in different rows		e.g. cortex vs cerebellum or genotype	(or other summary statistic)	(SD)	(value)	If P is considered significant against a stated confidence limit. authors may indicate this in bold.The exact value must be stated unless P is less than 0.0001. in which case < is permitted.			e.g. WT vs KO		e.g. subjects’ age or sex	e.g. observation
Is mean arterial pressure level higher in SL animals in the 7th day in first cohort?	Yes	Arterial blood pressure	129	4	7	<0.0001	Fig. 2	mmHg	EU vs SL	Two-way ANOVA followed by post-hoc test of Holm-Sidak
Is low-frequency band of spectral analysis of SBP variability higher in SL animals in the 7th day?	Yes	Systolic blood pressure	4.3	1.2	7	<0.0001	Fig. 2	mmHg2	EU vs SL	Two-way ANOVA followed by post-hoc test of Holm-Sidak
Is mean arterial pressure level higher in SL animals in the 7th day in second cohort?	Yes	Arterial blood pressure	124	6	6	0.005	Table 1	mmHg	EU vs SL	Unpaired t-test
Is systolic blood pressure level higher in SL animals in the 7th day in second cohort?	Yes	Arterial blood pressure	141	8	6	0.0176	Table 1	mmHg	EU vs SL	Unpaired t-test
Is diastolic blood pressure level higher in SL animals in the 7th day in second cohort?	Yes	Arterial blood pressure	110	9	6	0.0222	Table 1	mmHg	EU vs SL	Unpaired t-test
Is the heart rate level higher in SL animals in the 7th day in second cohort?	No	Arterial blood pressure	373	32	6	0.8143	Table 1	bpm	EU vs SL	Unpaired t-test
Is the fluid intake higher in the SL animals?	Yes	2% NaCl	120.2	59.9	6	0.0072	Table 1	mL/24h	EU vs SL	Unpaired t-test
Is the urine output higher in SL animals	Yes	Urine	86	20.5	6	<0.0001	Table 1	mL/24h	EU vs SL	Unpaired t-test
Is the plasma osmolality in SL animals higher than EU?	No	Plasma	290.2	5.4	6	>0.9999	Fig. 3	mmol/kg H20	EU vs SL	One-way ANOVA followed by post-hoc test of Bonferroni's
Is the plasma osmolality in SL animals lowest than WD?	Yes	Plasma	290.2	5.4	6	<0.0001	Fig. 3	mmol/kg H20	SL vs WD	One-way ANOVA followed by post-hoc test of Bonferroni's
Is the CSF osmolality in SL animals higher than EU?	No	Cerebrospinal fluid	287.5	5.7	6	>0.9999	Fig. 3	mmol/mL/24h	EU vs SL	One-way ANOVA followed by post-hoc test of Bonferroni's
Is the CSF osmolality in SL animals lowest than WD?	Yes	Cerebrospinal fluid	287.5	5.7	6	0.0133	Fig. 3	mmol/mL/24h	SL vs WD	One-way ANOVA followed by post-hoc test of Bonferroni's
Is the plasma [Na+] in SL animals higher than EU?	No	Plasma	146	3.4	6	>0.9999	Fig. 3	mmol/mL/24h	EU vs SL	One-way ANOVA followed by post-hoc test of Bonferroni's
Is the plasma [Na+] in SL animals lowest than WD?	Yes	Plasma	146	3.4	6	0.0016	Fig. 3	mmol/mL/24h	SL vs WD	One-way ANOVA followed by post-hoc test of Bonferroni's
Is the CSF [Na+] in SL animals higher than EU?	Yes	Cerebrospinal fluid	152.3	5.3	6	0.0004	Fig. 3	mmol/mL/24h	EU vs SL	One-way ANOVA followed by post-hoc test of Bonferroni's
Is the CSF [Na+] in SL animals lowest than WD?	No	Cerebrospinal fluid	152.3	5.3	6	>0.9999	Fig. 3	mmol/mL/24h	SL vs WD	One-way ANOVA followed by post-hoc test of Bonferroni's
Is the plasma [K+] in SL animals higher than EU?	No	Plasma	3.6	0.4	6	0.167	Fig. 3	mmol/mL/24h	EU vs SL	One-way ANOVA followed by post-hoc test of Bonferroni's
Is the plasma [K+] in SL animals lowest than WD?	No	Plasma	3.6	0.4	6	>0.9999	Fig. 3	mmol/mL/24h	SL vs WD	One-way ANOVA followed by post-hoc test of Bonferroni's
Is the CSF [K+] in SL animals higher than EU?	Yes	Cerebrospinal fluid	2.7	0.1	6	0.001	Fig. 3	mmol/mL/24h	EU vs SL	One-way ANOVA followed by post-hoc test of Bonferroni's
Is the CSF [K+] in SL animals lowest than WD?	No	Cerebrospinal fluid	2.7	0.1	6	0.6629	Fig. 3	mmol/mL/24h	SL vs WD	One-way ANOVA followed by post-hoc test of Bonferroni's
Is the haematocrit in SL animals higher than EU?	No	Blood	45.1	0.3	6	>0.9999	Fig. 4	%	EU vs SL	One-way ANOVA followed by post-hoc test of Bonferroni's
Is the haematocrit in SL animals lowest than WD?	Yes	Blood	45.1	0.3	6	<0.0001	Fig. 4	%	SL vs WD	One-way ANOVA followed by post-hoc test of Bonferroni's
Is the plasma volume in SL animals lowest than EU?	No	Blood	14.3	0.2	6	0.0576	Fig. 4	mL	EU vs SL	One-way ANOVA followed by post-hoc test of Bonferroni's
Is the plasma volume in SL animals higher than WD?	Yes	Blood	14.3	0.2	6	<0.0001	Fig. 4	mL	SL vs WD	One-way ANOVA followed by post-hoc test of Bonferroni's
Is the blood volume in SL animals lowest than EU?	No	Blood	6.3	0.6	6	>0.9999	Fig. 4	ml/100g weight	EU vs SL	One-way ANOVA followed by post-hoc test of Bonferroni's
Is the blood volume in SL animals higher than WD?	Yes	Blood	6.3	0.6	6	0.0003	Fig. 4	ml/100g weight	SL vs WD	One-way ANOVA followed by post-hoc test of Bonferroni's
